# Supplementary material for: Enhancement of Biodegradability of Chicken Manure via the Addition of Zeolite in a Two-Stage Dry Anaerobic Digestion Configuration
Source: Molecules. 2024 May 30;29(11):2568. doi: 10.3390/molecules29112568 (PMC11173769; doi:10.3390/molecules29112568)
Supplement: Supplementary file 1 [file molecules-29-02568-s001.zip]

Archive with 1 entries (1 files):
- molecules-3011101-supplementary.pdf
